# Supplementary material for: Genetic Diversity in Natural Populations of Rhodiola Species of Different Adaptation Strategies
Source: Genes (Basel). 2023 Mar 25;14(4):794. doi: 10.3390/genes14040794 (PMC10137911; doi:10.3390/genes14040794)
Supplement: Supplementary file 1 [file genes-14-00794-s001.zip]

Archive with 1 entries (1 files):
- genes-2266938-supplementary.pdf
